# Supplementary material for: Revealing Allosteric Mechanism of Amino Acid Binding Proteins from Open to Closed State
Source: Molecules. 2023 Oct 17;28(20):7139. doi: 10.3390/molecules28207139 (PMC10609312; doi:10.3390/molecules28207139)
Supplement: Supplementary file 1 [file molecules-28-07139-s001.zip]

Archive with 1 entries (1 files):
- molecules-2590979-supplementary.pdf
